# Supplementary material for: Mimicking normal tissue architecture and perturbation in cancer with engineered micro-epidermis
Source: Biomaterials. 2012 Jul;33(21):5221–9. doi: 10.1016/j.biomaterials.2012.04.009 (PMC3437971; doi:10.1016/j.biomaterials.2012.04.009)
Supplement: Supplementary file 3 [file mmc3.xlsx]

## Sheet: Figure1
	Figure 1f
Variables	P	Significance		Legend
Inv 20 mm Inv 0 mm	0.99991	n.s.		PK	Pan Keratins
Inv 30 mm Inv 0 mm	0.99989	n.s.		Inv	Involucrin
Inv 30 mm Inv 20 mm	0.99658	n.s.
Inv 40 mm Inv 0 mm	0.07842	*
Inv 40 mm Inv 20 mm	0.11235	n.s.
Inv 40 mm Inv 30 mm	0.40814	n.s.
Inv 50 mm Inv 0 mm	0.51977	n.s.
Inv 50 mm Inv 20 mm	0.81595	n.s.
Inv 50 mm Inv 30 mm	0.46071	n.s.
Inv 50 mm Inv 40 mm	0.00854	***
Inv 60 mm Inv 0 mm	8.06382e-06	***
Inv 60 mm Inv 20 mm	7.53964e-05	***
Inv 60 mm Inv 30 mm	2.11873e-05	***
Inv 60 mm Inv 40 mm	1.56363e-07	***
Inv 60 mm Inv 50 mm	0.00469	***
PK 0 mm Inv 0 mm	1.99448e-07	***
PK 0 mm Inv 20 mm	4.07578e-08	***
PK 0 mm Inv 30 mm	6.66494e-08	***
PK 0 mm Inv 40 mm	1.56582e-07	***
PK 0 mm Inv 50 mm	6.50895e-08	***
PK 0 mm Inv 60 mm	0.000525283	***
PK 40 mm Inv 0 mm	1.08926e-06	***
PK 40 mm Inv 20 mm	6.60642e-08	***
PK 40 mm Inv 30 mm	6.01826e-08	***
PK 40 mm Inv 40 mm	4.5344e-08	***
PK 40 mm Inv 50 mm	2.98162e-08	***
PK 40 mm Inv 60 mm	2.07493e-05	***
PK 40 mm PK 0 mm	0.68601	n.s.

## Sheet: Figure2
	Figure 2c
Variables	P	Significance
cytoD carrier	0.00654	***
Bleb carrier	0.55595	n.s.
Bleb cytoD	0.00238	***

## Sheet: Figure3
	Figure 3c		Figure 3d						Figure 3e							Figure 3h		Figure 3i
Variables	P	Significance	P	Significance	Legend			Variables	P	Significance		Legend			Variables	P	Significance	P	Significance	Legend
DT24 DT2	0.00416	***	0	***	DT2	Disk (0 mm) after 2 h in FAD medium		EVCDH1 EVCtrl	0.53859	n.s		EVCtrl	empty vector expressing cells with non silencing control		DNCCtrl EVCtrl	0.94453	n.s	0.95696	n.s	EVCtrl	empty vector expressing cells with non silencing control
DLC DT2	0.02673	**	1	n.s	DT24	Disk (0 mm) after 24 h in FAD medium		EV EVCtrl	0.67554	n.s		EVCDH1	empty vector expressing cells with CDH1 silencing		EVCDH3 EVCtrl	1	n.s	0.85787	n.s	EVCDH3	empty vector expressing cells with CDH3 silencing
DLC DT24	5.21183e-06	***	0	***	DLC	Disk (0 mm) after 24 h in low calcium FAD medium		EV EVCDH1	0.99432	n.s		EV	empty vector expressing cells no silencing		EVCDH3 DNCCtrl	0.96711	n.s	0.99951	n.s	EVDSP	empty vector expressing cells with DSP silencing
DAB DT2	0.02477	**	0.00416	***	DAB	Disk (0 mm) after 24 h in FAD medium supplemented with CDH1 function blocking antibody (HECD1, 0.5 mg/mL)		DNC EVCtrl	0.89084	n.s		DNC	dominant negative chimera expressing cells no silencing		DNCCDH3 EVCtrl	0.96382	n.s	0.38147	n.s	DNCCtrl	dominant negative chimera expressing cells with non silencing control
DAB DT24	0.97982	n.s	7.052e-06	***	RT2	Ring (40 mm) after 2 h in FAD medium		DNC EVCDH1	0.90162	n.s.					DNCCDH3 DNCCtrl	1	n.s	0.82719	n.s	DNCCDH3	dominant negative chimera expressing cells with CDH3 silencing
DAB DLC	2.26998e-05	***	0.0064	***	RT24	Ring (40 mm) after 24 h in FAD medium		DNC EV	0.97087	n.s					DNCCDH3 EVCDH3	0.98034	n.s	0.94077	n.s	DNCDSP	dominant negative chimera expressing cells with DSP silencing
RT2 DT2	0.97485	n.s.	1	n.s	RLC	Ring (40 mm) after 24 h in low calcium FAD medium									EVDSP EVCtrl	0.99976	n.s	0.27697	n.s
RT2 DT24	0.000671349	***	0	***	RAB	Ring (40 mm) after 24 h in FAD medium supplemented with CDH1 function blocking antibody (HECD1, 0.5 mg/mL)									EVDSP DNCCtrl	0.98806	n.s	0.70221	n.s
RT2 DLC	0.15292	n.s.	0.99987	n.s											EVDSP EVCDH3	0.99998	n.s	0.85787	n.s
RT2 DAB	0.00387	***	0.00235	***											EVDSP DNCCDH3	0.99411	n.s	0.99986	n.s
RT24 DT2	0.000251603	***	0	***											DNCDSP EVCtrl	0.00232	***	0.94928	n.s
RT24 DT24	0.80356	n.s.	1	n.s											DNCDSP DNCCtrl	0.000597546	***	1	n.s
RT24 DLC	5.32374e-07	***	0	***											DNCDSP EVCDH3	0.00196	***	0.99972	n.s
RT24 DAB	0.30254	n.s.	6.0241e-06	***											DNCDSP DNCCDH3	0.000681712	***	0.84288	n.s
RT24 RT2	4.69911e-05	***	0	***											DNCDSP EVDSP	0.00152	***	0.7213	n.s
RLC DT2	0.02201	**	0.99346	n.s
RLC DT24	4.45376e-06	***	0	***
RLC DLC	1	n.s.	0.99875	n.s
RLC DAB	1.92308e-05	***	0.0252	**
RLC RT2	0.12882	n.s.	0.96987	n.s
RLC RT24	4.53612e-07	***	0	***
RAB DT2	0.81197	n.s.	0.00236	***
RAB DT24	0.000259563	***	1.22108e-05	***
RAB DLC	0.33957	n.s.	0.00364	***
RAB DAB	0.00143	***	1	n.s
RAB RT2	0.99938	n.s.	0.00133	***
RAB RT24	1.98523e-05	***	1.0419e-05	***
RAB RLC	0.29415	n.s.	0.01471	**

## Sheet: Figure4
	Figure 4c		Figure 4d		Figure 4e
Variables	P	Significance	P	Significance	P	Significance
SJG13 WT	1.45536e-06	***	0.46421	n.s	0.67775	n.s
SJG15 WT	9.62507e-07	***	0.00053677	***	0.81483	n.s
SJG15 SJG13	0.69333	n.s	0.02677	**	0.99913	n.s
SJG25 WT	0.28359	n.s	0.00397	***	0.33633	n.s
SJG25 SJG13	1.02047e-06	***	0.15502	n.s	0.06245	*
SJG25 SJG15	3.3784e-06	***	0.84194	n.s	0.09197	*
SJG26 WT	0.00428	***	0.941	n.s	0.99596	n.s
SJG26 SJG13	0.000454235	***	0.26751	n.s	0.53642	n.s
SJG26 SJG15	8.36971e-05	***	0.000656081	***	0.67355	n.s
SJG26 SJG25	0.000379253	***	0.00373	***	0.57408	n.s

## Sheet: FigureS1
	Figure S1a. (ratios)		Figure S1a. (areas)
Variables	P	Significance	P	Significance
50 mm - 100 mm	0.000371202	***	0.27567	n.s.
50 mm - 200 mm	0.06293	*	2.68463e-07	***
100 mm - 200 mm	0.0396	**	1.45047e-07	***
